# Supplementary material for: Diagnostic and Prognostic Utility of Cell-Surface Vimentin Positive Circulating Tumor Cells in Breast Cancer Using an Automated Negative Selection Platform
Source: Diseases. 2026 Apr 3;14(4):130. doi: 10.3390/diseases14040130 (PMC13115473; doi:10.3390/diseases14040130)
Supplement: Supplementary file 1 [file diseases-14-00130-s001.zip]

Archive with 2 entries (2 files):
- Supplementary Figure S1-20260403.pdf
- Supplementary File S1.xlsx
