# Supplementary material for: Diagnostic and Prognostic Utility of Cell-Surface Vimentin Positive Circulating Tumor Cells in Breast Cancer Using an Automated Negative Selection Platform
Source: Diseases. 2026 Apr 3;14(4):130. doi: 10.3390/diseases14040130 (PMC13115473; doi:10.3390/diseases14040130)
Supplement: Supplementary file 1 [file diseases-14-00130-s001.zip › Supplementary File S1.xlsx]

## Sheet: patient Information
Patient ID	Age	Date of cancer diagnosis	TNM	Stage	Risk	ER	PR	HER2	Ki67(%)	Date of surgery	Surgical methods	Interval between surgery and CTC testing (Days)	Date of chemotherapy	Chemotherapy drugs	Interval between chemotherapy and CTC testing (Days)	Date of CTC testing	EpCAM+-CTCs	CSV+-CTCs	Event1	Date of event1	PFS (Days)	PFS event	Event2	Date of event2	OS (Days)	OS event
CSH-01-C1353	32	2018-10-03	T2N0M0	IB	low	90	90	3+	40	2018-10-18	BCS+SLNB	1639	2019-07-24	TCH--> FLC-->H	1360	2023-04-14	12	2	stable disease	2024-11-27	593	0	live	2024-11-27	593	0
CSH-01-C1355	60	2018-08-31	T2N0M0	IIA	low	90	80	3+	20	2018-09-25	BCS+SLNB	1662	2019-02-13	FEC*6	1521	2023-04-14	4	10	pathology recurrence	2023-11-06	206	1	live	2024-11-27	593	0
CSH-01-C1356	52	2018-08-15	T1N0M0	IA	low	90	60	1	20	2018-08-30	BCS+SLNB	1688	None	None	None	2023-04-14	7	0	stable disease	2024-11-27	593	0	live	2024-11-27	593	0
CSH-01-C1373	49	2018-08-17	T1N0M0	IA	low	95	90	1	5	2018-08-28	BCS+SLNB	1695	None	None	None	2023-04-19	12	3	stable disease	2024-11-27	588	0	live	2024-11-27	588	0
CSH-01-C1415	57	2015-07-01	T2N1M0	II	low	60	(-)	1	20	2015-07-11	BCS+ALND	2853	2016-02-01	TC--> FLC	2648	2023-05-03	7	3	stable disease	2024-11-27	574	0	live	2024-11-27	574	0
CSH-01-C1416	42	2018-06-27	T2N1M0	IIB	low	(-)	10	(-)	30	2018-07-01	SM+SLNB	1767	2018-11-28	TC--> FLC	1617	2023-05-03	6	1	stable disease	2024-11-27	574	0	live	2024-11-27	574	0
CSH-01-C1417	58	2018-06-01	T1N0M0	IA	low	80	90	1	10	2018-06-14	BCS+SLNB	1784	None	None	None	2023-05-03	2	1	stable disease	2024-11-27	574	0	live	2024-11-27	574	0
CSH-01-C1418	53	2017-09-29	T2N1M0	IIB	low	80	90	0	20	2018-02-01	BCS+ANLD	1917	2018-01-01	T-->FEC	1948	2023-05-03	15	0	stable disease	2024-11-27	574	0	live	2024-11-27	574	0
CSH-01-C1428	55	2018-04-10	T1N0M0	IA	low	(-)	10	3+	30	2018-05-10	SM+SLNB	1821	2019-08-07	TCPH-->FEC-->PH	1367	2023-05-05	2	4	stable disease	2024-11-27	572	0	live	2024-11-27	572	0
CSH-01-C1429	50	2018-05-21	T2N0M0	IB	low	20	5	1	5	2018-09-25	BCS+SLNB	1683	2018-09-05	T-->FEC	1703	2023-05-05	5	3	stable disease	2024-11-27	572	0	live	2024-11-27	572	0
CSH-01-C1430	50	2013-07-01	T1N0M0	IA	low	90	90	3+	65	2013	SM+SLNB	43038	2014-07-01	FLC+H	3230	2023-05-05	20	1	stable disease	2024-11-27	572	0	live	2024-11-27	572	0
CSH-01-C1431	61	2018-12-06	DCIS	0	low	80	20	2	10	2018-12-25	BCS+SLNB	1592	None	None	None	2023-05-05	0	0	stable disease	2024-11-27	572	0	live	2024-11-27	572	0
CSH-01-C1432	52	2021-06-01	T2N1M0	II	low	95	2	(-)	5	2012-06-01	BCS+SNLD	3990	Over 10 years	FEC + taxotere	Over 10 years	2023-05-05	6	2	stable disease	2024-11-27	572	0	live	2024-11-27	572	0
CSH-01-C1335	73	2016	T1N0M1	IV	high	5	0	3+	ND	2016	BCS+SLNB	43012	2023-03-15	PG + PH	28	2023-04-12	10	3	died	2023-08-12	122	1	died	2023-08-12	122	1
CSH-01-C1336	69	2016-07-17	T2N3M1	IV	high	0	20	3+	20	2016-10-17	SM+ALND	2368	2023-03-17	halaven,lipo-dox+endoxan	26	2023-04-12	4	2	CT:Lung metastasis, liver metastasis,	2023-08-29	139	1	died	2023-09-17	158	1
CSH-01-C1343	37	2022-05-18	T1N0M1	IV	high	90	(-)	1	1	2018/10/25, 2020/7/12	BCS+ALND, Laparosocpic staging operation of ovarian cancer (fertility preserve)	1630, 1004	2022-09-23	paclitaxal+carboplatin	201	2023-04-12	13	3	stable disease	2024-11-27	595	0	live	2024-11-27	595	0
CSH-01-C1344	51	2020-08-12	M1	IV	high	90	10	2(-)	10	2020-09-03	BCS+SLNB	951	2023-01-04	Taxal-->FEC Halaven-->Ixempra	98	2023-04-12	4	11	Pathology:liver metastasis,	2023-07-13	92	1	died	2023-09-23	164	1
CSH-01-C1352	66	2014-01-20	M1	IV	high	(-)	10	3+	40	2014-01-21	BCS+SLNB	3370	2023-03-17	TDM1+Navelpine;kadcyla	28	2023-04-14	3	3	CEA:1648.52 CA125:598.73	2023-12-22	252	1	died	2024-03-29	350	1
CSH-01-C1354	50	2017-09-01	M1	IV	high	(-)	(-)	3+	20	2021-03-11	MRM	764	2023-03-25	Avastin+halaven;PIK3+TDM1;TDxd	20	2023-04-14	17	1	stable disease	2024-11-27	593	0	live	2024-11-27	593	0
CSH-01-C1367	55	2018-07-20	T2N1M1	IV	high	70	(-)	1	30	2022-07-21	SM+SLNB	272	2023-04-07	Halaven	12	2023-04-19	2	12	PET:multiple liver and bone metastases	2024-08-14	483	1	live	2024-11-27	588	0
CSH-01-C1368	64	2020-06-24	M1	IV	high	(-)	(-)	3+	70	2020-12-31	SM+SLNB	839	2023-03-22	IXEMPRA	28	2023-04-19	0	5	CT: New osteoblastic lesion at T3	2024-10-04	534	1	live	2024-11-27	588	0
CSH-01-C1369	43	2021-12-08	M1	IV	high	80	50	3+	60	2023-03-02	MRM	48	2023-03-29	Kadcyla	21	2023-04-19	3	2	MRI:Brain metastasis	2024-10-11	541	1	live	2024-11-27	588	0
CSH-01-C1370	29	2023-02-06	M1	IV	high	100	98	(+)	32	None	None	None	2023-03-31	TCPH	19	2023-04-19	11	11	stable disease	2024-11-27	588	0	live	2024-11-27	588	0
CSH-01-C1371	65	2021-09-27	M1	IV	high	(-)	(-)	(-)	30	2023-01-12	MRM	97	2023-03-29	avastin+Halaven	21	2023-04-19	8	7	Chemotherapy caused bone regeneration defects that progressed to leukemia, leading to a transfer to the hematoma department. Other complications included secondary thrombocytopenia and acquired pure red blood cell aplasia. The patient is currently hospitalized for sepsis.	2024-08-24	493	1	live	2024-11-27	588	0
CSH-01-C1406	66	2020-04-13	M1	IV	high	(-)	(-)	(-)	40	None	None	None	2022-02-25	TC-->UFUR-->XELODA-->Halaven+keysuda	427	2023-04-28	24	31	pathology :liver and bone metastase	2023-10-31	186	1	live	2024-11-27	579	0
CSH-01-C1407	40	2010	T3bN0M0	IIIB	high	(-)	(-)	(+)	60	2022-12-08	MRM	141	2023-04-08	IXEMPRA+H+P-->Xeloda	20	2023-04-28	10	21	sono: Right breast nodules, increase lesion number as compared with prior image (BI-RADS category: 4). Chemotherapy caused bone regeneration defects that progressed to leukemia, leading to a transfer to the hematoma department. Other complications included secondary thrombocytopenia and acquired pure red blood cell aplasia.	2024-07-24	453	1	live	2024-11-27	579	0
CSH-01-C1408	64	2020	T3bN1M0	IIIB	high	(-)	(-)	3+	50	2021-03-22	MRM	767	2023-04-07	ENHERTU	21	2023-04-28	6	19	MRI:Multiple brain mets.	2023-10-11	166	1	live	2024-11-27	579	0
CSH-01-C1409	49	2021-02-18	M1	IV	high	80	90	0	60	None	None	None	2023-04-14	cisplatin+MVASI	14	2023-04-28	16	3	died	2023-10-03	158	1	died	2023-10-03	158	1
CSH-01-C1446	35	2018-11-15	T3N1M0	IIIa	high	90	90	2	5	2018-06-23	SM+SLNB	1784	2019-06-05	T x 4, FEC x 4	1437	2023-05-12	10	13	stable disease	2024-11-27	565	0	live	2024-11-27	565	0
